# Supplementary material for: Nicotinamide Mononucleotide Potentiates Resistance to Biotrophic Invasion of Fungal Pathogens in Barley
Source: Int J Mol Sci. 2021 Mar 7;22(5):2696. doi: 10.3390/ijms22052696 (PMC7962114; doi:10.3390/ijms22052696)
Supplement: Supplementary file 1 [file ijms-22-02696-s001.zip]

Archive with 11 entries (8 files):
- Supplementary Figs/
- Supplementary Figs/VideoS2_Mock_merged.avi
- __MACOSX/
- __MACOSX/Supplementary Figs/
- __MACOSX/Supplementary Figs/._VideoS2_Mock_merged.avi
- Supplementary Figs/Video_S4_NMN_merged.avi
- __MACOSX/Supplementary Figs/._Video_S4_NMN_merged.avi
- Supplementary Figs/VideoS3_NMN_GFP.avi
- __MACOSX/Supplementary Figs/._VideoS3_NMN_GFP.avi
- Supplementary Figs/VideoS1_Mock_GFP.avi
- __MACOSX/Supplementary Figs/._VideoS1_Mock_GFP.avi
